# Supplementary material for: Association of Dietary Vegetable and Fruit Consumption with Sarcopenia: A Systematic Review and Meta-Analysis
Source: Nutrients. 2024 May 30;16(11):1707. doi: 10.3390/nu16111707 (PMC11174889; doi:10.3390/nu16111707)
Supplement: Supplementary file 1 [file nutrients-16-01707-s001.zip]

Archive with 2 entries (2 files):
- nutrients-2984326-supplementary.pdf
- supplementaryfigures_수정.pdf
